# Supplementary material for: Body size prediction in scorpions: a phylogenetic comparative examination of linear measurements of individual body parts
Source: PeerJ. 2025 Jan 17;13:e18621. doi: 10.7717/peerj.18621 (PMC11745135; doi:10.7717/peerj.18621)
Supplement: Supplemental Information 3 — Original DNA sequences (COI) provided in the study. - use for review. [file peerj-13-18621-s003.fasta]

>Tityus_pusillus_SF398
atattggaantatatatttaattttgggtgcttgggcttctatagtaggaactggtttgagtcttttaattcgaggggaggtgggaacaagagggtctttgttgggggatgatcaggtgtataatgtggttgtcacagcccatgcttttgttatgattttttttatagttatgcctgttatgattggggggtttggaaattgattagtccctttgatattaggagctccggatatggcctttcctcgtataaacaatatgagtttttgattattgcctccggcttttttcttgctcctgtcttctgctactttggagagaggagcagggacgggatgaacggtttatccccctctttcatcatctttagcccattctgggggagctgtggatttaactattttttccttgcatttggctggtgtttcttccatcttaggagcaattaattttattgccacaattattaatatacgtgtaagaggtatgacttgagatcgtgtgcctctttttgtgtgatctgtgttagttactgcagttctcttgttattgtctttgcctgtactagcaggagctattaccatattattaacagatcgaaattttaacacatctttttttgatcctgcggggggaggagatcctattttatatcaacatttattttgattttttggt
>Tityus_neglectus_SF432
gggcatgggcttcattggtaggagctgctctaagactgttaattcgtggtgaagtagggataccagggtttcttttaggggatgatcaggtatataatgtagtggttactgcacatgcatttgtgatgattttttttatggttatgcctataatgattggaggttttgggaattggttagtgcctttgatgttaggggcacctgatatagcatttcctcgaataaataatatgagcttttgacttcttcctccttctttttttttacttttatcttcggctgctttggagagaggagcaggaacggggtggacagtctacccccctttatcatcgtcacttgggcatggtggagggtctgtagatttaactattttttctctacatttagctggggtttcttctattttaggggctattaattttattaccactatttttaacatgcgaggtagagggatgacttgagaacgtgttcctttatttgtgtgatctgttttggtgactgctgttttattactattatccttaccggtgctagctggggctattactatgcttttaacagatcgaaattttaacacttctttttttgatcctgcaggagggggggatcctattttatatcaacacttattttgattttttg
>Tityus_brazilae_SF462
tttgaggttctatagtgggagctgcattaagattttttattcgaagagaagttggtagtcctggatctcttttaggagatgaccaagtttacaatgttattgttactgctcatgcttttgttataattttttttatagtaataccaattataattggaggttttggaaattgattaacacctttactattaggtgctcctgatatagcttttcctcgaatgaacaatataagattttgattgttacccccagcatttatattacttttatcctccaccgctttggaaagcggtgcaggaacaggttggactatttatcctcctttatcttctagtttggctcatgctgggggttctgtagatttaactattttttcattgcatttagctggtgtttcttctattttaggctctattaattttattgttactattattaatatacgaagtgaagggataacttgggatcgaattcctttatttgtttgatctgttttagttactgttgttttgttgttattatctttacctgttttancaggggctattacaatattattgacagatcgtaattttaatacttctttttttgatccagctggaggtggagaccctatcttgtatcaacatttattttgatttt
>Tityus_cf._stigmurus_SF247
tgagcatcantggtnggaactgctttaagttttcttatncgtagagaagtnnnnntttctggttctttgttaggagntgatcaagtttataatgtaattgttactgctcatgcttttgttatgattttttttatggttatacctattataattggaggttttggtaattgattaattcctttaatattaggagctcctgatatggcttttcctcgaataaataatataagtttttgattattacctccagcatttgtattacttttatcttctgttgctttagagagtggagcaggtactggttgaacagtgtatcctcctttgtcttcaggtttggctcatgctggaggttctgtggatttaactattttttcacttcatttagctggtgcttcttctattttaggctctattaattttattgtaactattattaacatgcgaggtaaaggtttaacttgggatcgaatccctttgtttgtttgatctgttcttgtaacagtagttttattattattatcacttcctgtgttagcaggagctattacaatattacttacggatcgtaattttaatacttctttttttgatcctgctggaggaggggatcctattttatatcaacatttattttgattttttggtcatccanaggtttatattcttattttacctggttttggtatagtatctcatgtagttagacatcatacagggaaaaaagaaccctttggttctttaggtataatttatgctatagtagctattggaggantangttttgttgtatgagctcatcatatatttactg
>Tityus_cf._stigmurus_SF464
agcatcaatggtaggaactgctttaagttttcttattcgtagagaagtaggaatttctggttctttattaggagatgatcaagtttataacgtaattgttactgctcatgcttttattataattttttttatggttatacctattataattggaggttttggtaattgattaatccctttaatattaggggctcctgatatggcttttcctcgaatgaataatataagtttttgattattacctccagcttttgtattacttttatcttctgttgctttagagagtggagcaggcactggttgaacagtgtatcctcctttatcttcaggtttggctcatgctggaggttctgtggatttaactattttttcacttcatttagctggtgcttcttctattttaggctctattaattttattgtaactattatcaacatgcgaggtaaaggtttaacttgagatcgaatccctttatttgtttgatctgttcttgtaacagtagttttattattattatcacttcctgtattagcaggagctattacaatgttacttacggatcgtaattttaatacttctttttttgatcctgctggaggaggagatcctattttatatcaacatttattttgatttttt
>Ananteris_mauryi_SF461
gggtttgggcttcaatggtgggggcttctttaagactattaattcgtagagagcttgggatgagtggggctttaattggggatgatcaaatttataatgttattgtgacagctcatgcttttgtaataattttttttatagtaatgccaattataattgggggatttgggaattgattagtacctttgatattgggagctccggacatggcttttcctcgtataaataatataagtttttggctattgcctccttctttttttcttctcctttcttctgctgcttttgagagtggggcagggacagggtggactgtctatcctcctttgtcttcttctttagctcatatagggggttctgnggatttaactattttttctcttcatttancggnggtttcttctattttaggggcaattaattttattacnactatttttaatatac
>Ananteris_franckei_SF445
agcttcaatggtaggagcttctttgagactattaattcgtagtgaacttgggatgagtggggctttaattggagatgatcaaatttataatgtcattgtaacagctcatgcttttgtaataattttttttatggttatacctattatgattgggggttttggaaattgactggtacccttaatattaggagcaccagacatagcttttcctcgtatgaataatataagtttttggttattacctccatctttttttcttcttctttcttctgctgcttttgaaagtggggcgggaacagggtggactgtttatccccctttgtcttcttctttanctcatatangaggttcantanatttaactattttttctcttcatttancangagtttcttctattttgggggcaattaattttattacnactatttttaatatgcgctctaatgggatgagttttgatcgacttcctttatttgtttggtctgttctagtaactgctgttttattattattatctttacctgtgttanctggggctattacaatactcctgacngatcnaaattttantacttcctttttcgatccg
